# Supplementary material for: Comment on 'Naked mole-rat mortality rates defy Gompertzian laws by not increasing with age'
Source: eLife. 2019 Jul 9;8:e45415. doi: 10.7554/eLife.45415 (PMC6615855; doi:10.7554/eLife.45415)
Supplement: Figure 2—source code 1. [file elife-45415-fig2-code1.txt]

######################################################################################################
######################################################################################################
######################################################################################################
######################################################################################################
# RScript for Dammann et al.r

# R Script (Version R version 3.6.0) for the creation of the Figures 2A/B of Dammann et al., 2019 

# to do:   -

# date:    06/11/2019
# author:  A. Scherag 
######################################################################################################
######################################################################################################
######################################################################################################
######################################################################################################

# load packages 
library(tidyverse)
library(readxl) 
library(survival)
library(prodlim)
library(flexsurv)


######################################################################################################
# load data 
######################################################################################################

rm(list=ls())

setwd("~/") # path needs to be adapted
# read the FMI data
data_Dammann<- read_excel("STable1.xlsx") 

######################################################################################################
# prepare Figures 2A-2B
######################################################################################################

# time in days - starting at day 183
data_Dammann$N_time<-data_Dammann$Lifespan_days-183
# time in years
data_Dammann$N_timex<-data_Dammann$N_time/365.25

# death events or censoring
data_Dammann$N_survival<- 0
data_Dammann$N_survival[data_Dammann$Censored=="N"] <- 1

# create object for Kaplan-Meier estimator
kmgroup<- prodlim(Hist(N_timex, N_survival)~1,data=data_Dammann)

png(filename = "Fig2A.png", width =3000, height = 1800, res=300)
plot(kmgroup,ylab="Kaplan-Meier survival [% of 183-day pop.]",
     xlab="lifespan [years after 183 days]",col="black", 
     atrisk=TRUE, confint=TRUE,marktime=TRUE, legend=FALSE,
     legend.title=NULL, legend.cex=1, 
     legend.title.col="white", 
     atrisk.labels="animals at risk",
     atrisk.times=c(0,seq(5,25,by=5)),
     atrisk.labelcol="black", 
     atrisk.cex=1,atrisk.title="",
     ylim=c(0, 1), xlim=c(0,25),legend.x="bottomleft")
dev.off()

# create biased data set for Fig. 2B
data_Dammann$Birthyear<-as.numeric(data_Dammann$Birthyear)
data_Dammann_b<-data_Dammann[-which(data_Dammann$DeathDate<"2010-01-01"),]

kmgroup2<- prodlim(Hist(N_timex, N_survival)~1,data=data_Dammann_b)

png(filename = "Fig2B.png", width =3000, height = 1800, res=300)
plot(kmgroup2,ylab="Kaplan-Meier survival [% of 183-day pop.]",
     xlab="lifespan [years after 183 days]",col="black", 
     atrisk=TRUE, confint=TRUE,marktime=TRUE, legend=FALSE,
     legend.title=NULL, legend.cex=1, 
     legend.title.col="white", 
     atrisk.labels="animals at risk",
     atrisk.times=c(0,seq(5,25,by=5)),
     atrisk.labelcol="black", 
     atrisk.cex=1,atrisk.title="",
     ylim=c(0, 1), xlim=c(0,25),legend.x="bottomleft")
dev.off()
