# Supplementary material for: Comment on 'Naked mole-rat mortality rates defy Gompertzian laws by not increasing with age'
Source: eLife. 2019 Jul 9;8:e45415. doi: 10.7554/eLife.45415 (PMC6615855; doi:10.7554/eLife.45415)
Supplement: Figure 2—source data 1. — Each row in the file contains data for one individual animal. Columns inform about individual animal IDs, birth date/year, sex, death date, the date on which data for that animal was compiled ('DataDate'), censorship, lifespan (in days) and additional notes whenever specific circumstances for that specific animal had to be reported. 'DeathDate' is empty if the animal was still alive at the time of data compilation ('DataDate'). In such cases, 'DataDate' was used as the date-of-censorship. [file elife-45415-fig2-data1.xlsx]

## Sheet: STable1
AnimalID	BirthDate	Birthyear	Sex	DeathDate	DataDate	Censored	Lifespan_days	Notes	Notes2
C/Cicute	1984-08-01	1984	F	1990-11-08	2018-03-06	N	2290	found dead	wild caught estimated age 1yr
MG1 F Halle	1984-09-01	1984	F	1998-02-13	2018-03-06	N	4913	found dead	wild caught estimated age 1yr
MG1 M Halle	1984-09-01	1984	M	2004-04-01	2018-03-06	N	7152	found dead	wild caught estimated age 1yr
CA1 A	1984-11-01	1984	F	1991-10-14	2018-03-06	N	2538	found dead	wild caught estimated age 1yr
CA2 -966	1984-11-01	1984	M	2005-02-14	2018-03-06	N	7410	found dead	wild caught estimated age 1yr
11CX/KWa	1986-07-01	1986	F	1995-01-01	2018-03-06	Y	3106		wild caught estimated age 1yr date of death unknown last record taken to censor
CA1 K	1986-07-01	1986	M	2003-06-23	2018-03-06	N	6201	found dead	wild caught estimated age 1yr
AB2	1987-04-10	1987	F	1990-02-08	2018-03-06	N	1035	found dead
CD1	1987-06-09	1987	F	1995-05-10	2018-03-06	Y	2892	found dead
AB3	1987-09-01	1987	M	1997-03-27	2018-03-06	N	3495	found dead
O-L-13	1987-11-30	1987	F	1996-10-06	2018-03-06	N	3233	found dead
AB2L1	1988-12-17	1988	M	1994-12-24	2018-03-06	Y	2198		death date unknown; date of last record taken as death date; then right censored
EB1	1989-04-29	1989	M	1997-05-09	2018-03-06	N	2932	found dead
1-L-1	1989-07-31	1989	M	1996-10-05	2018-03-06	Y	2623	exported	exported 1996 no follow-up
EB13	1989-08-19	1989	M	1997-05-02	2018-03-06	N	2813	found dead
CA3 A	1990-03-10	1990	M	2000-12-21	2018-03-06	N	3939	found dead	death date documented as "died in winter 2000"
CD15	1990-03-22	1990	F	1996-05-22	2018-03-06	Y	2253	fighting or accidental death
CA1 EB23	1990-11-11	1990	F	1999-07-07	2018-03-06	N	3160	found dead
MG4 Halle	1990-11-11	1990	F	2004-05-01	2018-03-06	N	4920	found dead
FA23 Queen	1990-11-12	1990	F	2010-10-03	2018-03-06	N	7265	found dead
MG4 Halle	1993-02-03	1993	M	2005-09-01	2018-03-06	Y	4593		followed only until Sep 2005 (still alive then)
CA3 -637	1993-02-07	1993	F	2003-07-04	2018-03-06	Y	3799	exported	last weight record taken as date of death then censored
CKA2 1-K-3	1993-03-31	1993	F	2000-12-29	2018-03-06	N	2830	found dead
CKA4 -705	1993-06-21	1993	F	2001-12-19	2018-03-06	N	3103	found dead	birth date documented as "summer 1993"
E	1993-07-01	1993	F	2000-04-25	2018-03-06	N	2490	found dead
CA10 A5	1994-08-02	1994	F	2000-10-11	2018-03-06	N	2262	found dead
FKA7 -899	1994-09-01	1994	F	2005-07-08	2018-03-06	Y	3963		still alive and healthy in July 2005; then disappears from the records; therefore censored
CA5 -508	1994-10-04	1994	F	2001-07-26	2018-03-06	N	2487	found dead	both reproductives found dead at same day - maybe accidental dead
CA5 -406	1995-05-24	1995	M	2001-07-26	2018-03-06	N	2255	found dead	both reproductives found dead at same day - maybe accidental dead
CA4 1-L-52	1995-07-01	1995	F	2003-09-09	2018-03-06	N	2992	found dead	wild caught estimated age 1yr
CKA1 -485	1995-07-01	1995	M	2008-11-19	2018-03-06	N	4890	found dead	wild caught estimated age 1yr
CA2 -705	1995-08-14	1995	M	2003-06-12	2018-03-06	N	2859	found dead
FA3 01.3	1995-09-07	1995	M	1999-06-21	2018-03-06	N	1383	found dead
FKA8 Q	1995-09-22	1995	F	2008-04-30	2018-03-06	N	4604	found dead
CA2 -613	1995-12-13	1995	M	2003-06-12	2018-03-06	N	2738	found dead
E6	1995-12-22	1995	F	2002-09-15	2018-03-06	Y	2459	exported
FA3 02.1.	1996-01-03	1996		1997-04-17	2018-03-06	N	470	found dead
FA3 02.2.	1996-01-03	1996		1997-06-06	2018-03-06	N	520	found dead
FA3 02.3.	1996-01-03	1996		1997-06-18	2018-03-06	N	532	found dead
CA7 -080	1996-08-01	1996	F	2003-04-01	2018-03-06	N	2434	found dead	wild caught estimated age 1yr
CA7 -218	1996-08-01	1996	M	2003-07-04	2018-03-06	N	2528	found dead	wild caught estimated age 1yr
CA8 King	1996-08-09	1996	M	2002-10-01	2018-03-06	Y	2244	KFR
FA3 03.1.	1996-10-05	1996		1998-07-06	2018-03-06	N	639	found dead
FA3 03.2	1996-10-05	1996	M	2000-12-21	2018-03-06	N	1538	found dead	death date documented as "winter 2000"
CA10 B14	1997-02-23	1997	M	2002-07-01	2018-03-06	Y	1954	KFR
CA11 -530	1997-02-24	1997	M	2002-03-27	2018-03-06	N	1857	found dead
CA2 04.1	1997-02-24	1997		1998-04-06	2018-03-06	N	406	found dead
FA26 -640	1997-04-19	1997	M	2017-06-22	2018-03-06	N	7369	found dead	2 birthdates possible; mean taken
1-LK-1	1997-07-09	1997	M	1998-12-16	2018-03-06	N	525	found dead
1-LK-4	1997-07-09	1997	M	1998-06-14	2018-03-06	N	340	found dead
CKA2 -596	1997-07-09	1997	M		2018-03-06	Y	7545
CKA5 -214	1997-07-09	1997	M	2006-09-22	2018-03-06	Y	3362	fighting or accidental death
3E1A (Halle)	1997-08-23	1997	F	2008-11-14	2018-03-06	N	4101	found dead
FA3 05.1.	1997-09-15	1997		1999-01-25	2018-03-06	Y	497	KFR
FA3 05.2.	1997-09-15	1997		1999-02-26	2018-03-06	Y	529	KFR
FA3 -466	1997-09-15	1997	M	2010-12-01	2018-03-06	N	4825	found dead
FKA1 01.3	1997-11-22	1997	F	1998-06-08	2018-03-06	N	198	found dead
FKA1 -065	1997-11-22	1997	M	2012-05-03	2018-03-06	N	5276	found dead
FKA1 -978	1997-11-22	1997	M	2016-06-13	2018-03-06	N	6778	found dead
CA6 01.1	1997-11-27	1997	M	2000-01-28	2018-03-06	Y	792	KFR
CA6 01.2	1997-11-27	1997	F	1999-01-15	2018-03-06	Y	414	KFR
CA6 01.3	1997-11-27	1997	F	1999-05-03	2018-03-06	Y	522	KFR
FA15 xxx	1998-01-04	1998	M	2007-05-22	2018-03-06	N	3425	found dead
FA3 06.2	1998-01-04	1998		1999-01-25	2018-03-06	Y	386	KFR
FA3 06.3	1998-01-04	1998	F	2000-12-21	2018-03-06	N	1082	found dead	death date documented as "winter 2000"
1-LK-13	1998-05-07	1998	F	1999-01-14	2018-03-06	Y	252	exported
1-LK-17	1998-05-07	1998	F	1999-08-19	2018-03-06	Y	469	exported
FKA1 02.1	1998-06-24	1998	M	1999-08-15	2018-03-06	Y	417	exported
CA6 02.1	1998-08-13	1998	M	2000-01-28	2018-03-06	Y	533	KFR
CA6 02.2	1998-08-13	1998	F	2000-01-28	2018-03-06	Y	533	KFR
CA6 02.3.	1998-08-13	1998		1999-04-29	2018-03-06	N	259	found dead
CA6 02.4	1998-08-13	1998	M	2000-01-28	2018-03-06	Y	533	KFR
0-LK-12	1998-08-21	1998	F	1999-09-16	2018-03-06	N	391	found dead
1-LK-16	1998-08-21	1998	F	1999-08-19	2018-03-06	Y	363	exported
FA3 08.3	1998-09-11	1998	F	2000-12-21	2018-03-06	N	832	found dead	death date documented as "winter 2000"
1-LK-23	1998-11-14	1998	M	1999-08-15	2018-03-06	Y	274	exported
CA11 -566	1998-12-01	1998	F	2003-07-02	2018-03-06	Y	1674	KFR
CA12 -023	1998-12-01	1998	F	2008-08-31	2018-03-06	N	3561	found dead	wild caught estimated age 1yr
CA12 -792	1998-12-01	1998	M	2003-09-01	2018-03-06	Y	1735	exported	wild caught estimated age 1yr
CA13 -239	1998-12-01	1998	F	2007-06-18	2018-03-06	Y	3121	fighting or accidental death	wild caught estimated age 1yr
CA13 -688	1998-12-01	1998	M	2010-03-20	2018-03-06	N	4127	found dead	wild caught estimated age 1yr
CA14 -682	1998-12-01	1998	F	2004-04-16	2018-03-06	Y	1963	exported	wild caught estimated age 1yr
CKA7 -825	1998-12-01	1998	M	2005-05-30	2018-03-06	N	2372	found dead	wild caught estimated age 1yr
FA3 -050	1999-01-01	1999	M	2003-09-10	2018-03-06	Y	1713	fighting or accidental death
FA3 09.1	1999-01-01	1999	F	2000-12-21	2018-03-06	N	720	found dead	death date documented as "winter 2000"
FA3 -118	1999-01-01	1999	F	2013-11-04	2018-03-06	N	5421	found dead
FA7 -085	1999-02-04	1999	M	2006-11-10	2018-03-06	Y	2836	KFR
CA2 -199	1999-02-10	1999	M	2001-07-03	2018-03-06	N	874	found dead
FKA1 04.1	1999-03-17	1999	F	2001-06-01	2018-03-06	N	807	found dead
CA8 02.1	1999-03-28	1999	M	2001-01-01	2018-03-06	N	645	found dead
1-LK-31	1999-04-07	1999	F	2001-02-16	2018-03-06	Y	681	exported
CA7 xxx	1999-05-27	1999	M	2007-05-10	2018-03-06	N	2905	found dead
FA3 10.1	1999-06-23	1999	F	2000-06-20	2018-03-06	N	363	found dead
CKA2 -333	1999-06-24	1999	F	2017-02-07	2018-03-06	N	6438	found dead
FKA1 -287	1999-08-12	1999	M	2017-01-13	2018-03-06	N	6364	found dead
FKA1 -902	1999-08-12	1999	M		2018-03-06	Y	6781
FA7 -487	1999-10-07	1999	F	2006-11-10	2018-03-06	Y	2591	KFR
FA7 -556	1999-10-07	1999	F	2011-05-23	2018-03-06	N	4246	found dead
CA15 -176	1999-10-19	1999	F	2017-06-26	2018-03-06	N	6460	found dead
FKA1 -062	1999-12-07	1999	M	2003-05-23	2018-03-06	Y	1263	KFR
FKA1 -223	1999-12-07	1999	F	2003-03-04	2018-03-06	Y	1183	fighting or accidental death
FKA1 -659	1999-12-07	1999	F	2011-10-14	2018-03-06	N	4329	found dead
CA17 -212	2000-01-20	2000	F	2005-04-29	2018-03-06	N	1926	euthanized for illness	tapeworm infection
CA18 Queen	2000-01-20	2000	F	2004-11-29	2018-03-06	Y	1775	exported
FA3 11.1	2000-01-29	2000	M	2000-12-21	2018-03-06	N	327	found dead
CA8 05.2	2000-02-26	2000	F	2002-10-30	2018-03-06	Y	977	KFR
FA24 Q	2000-07-09	2000	F	2014-01-10	2018-03-06	N	4933	found dead
FA7 -368	2000-09-18	2000	M	2003-12-19	2018-03-06	N	1187	found dead
FA7 -379	2000-09-18	2000	M	2003-04-01	2018-03-06	N	925		death date recorded as "missing since April 2003"
FKA1 -033	2000-11-08	2000	F	2005-04-13	2018-03-06	N	1617	found dead
FKA1 08.1	2000-11-08	2000	M	2003-05-23	2018-03-06	Y	926	KFR
FKA1 08.2	2000-11-08	2000	M	2002-04-10	2018-03-06	Y	518	KFR
CA4 -545	2000-11-13	2000	F	2016-06-09	2018-03-06	N	5687	found dead
FA7 -663	2001-03-01	2001	M	2003-09-18	2018-03-06	N	931	found dead
CA14 02.1	2001-04-30	2001		2002-10-30	2018-03-06	Y	548	exported
CA14 02.2	2001-04-30	2001		2002-10-30	2018-03-06	Y	548	exported
FKA9 Q	2001-05-15	2001	F	2010-08-09	2018-03-06	N	3373	found dead	wild caught estimated age 1yr
CA11 03.2	2001-05-25	2001	M	2003-06-17	2018-03-06	N	753	found dead
FA13 -900	2001-06-01	2001	M	2010-03-05	2018-03-06	N	3199	euthanized for illness
FA21 -155	2001-06-01	2001	M	2007-11-26	2018-03-06	N	2369	found dead	wild caught estimated age 1yr
CA12 -754	2001-06-05	2001	M	2011-11-16	2018-03-06	N	3816	euthanized for illness	wild caught estimated age 1yr
FA12 01.2	2001-06-06	2001	M	2003-07-15	2018-03-06	Y	769	exported
FA12 01.3	2001-06-06	2001	F	2003-07-20	2018-03-06	Y	774	exported
FA7 -412	2001-07-02	2001		2003-10-20	2018-03-06	N	840	found dead
FKA2 -861	2002-03-27	2002	F	2004-09-08	2018-03-06	N	896	found dead
FA23 xxx	2002-03-29	2002	M	2014-02-17	2018-03-06	N	4343	found dead	wild caught estimated age 1yr
FA50 K	2002-03-29	2002	M	2016-08-01	2018-03-06	N	5239	found dead	wild caught estimated age 1yr
CA11 04.1	2002-04-30	2002	M	2003-06-17	2018-03-06	N	413	found dead
CA11 04.2	2002-04-30	2002	M	2003-07-02	2018-03-06	Y	428	KFR
FA7 -430	2002-07-01	2002	F	2004-04-16	2018-03-06	N	655	found dead
FKA9 K	2002-07-15	2002	M	2011-03-24	2018-03-06	Y	3174	fighting or accidental death
FKA1 10.2	2002-08-26	2002	F	2004-11-19	2018-03-06	Y	816	KFR
FKA1 -356	2002-08-26	2002	F	2006-04-10	2018-03-06	N	1323	found dead	tapeworm infection
FKA1 -421	2002-08-26	2002	M	2017-06-05	2018-03-06	N	5397	found dead
FKA1 -903	2002-08-26	2002	F	2012-10-02	2018-03-06	N	3690	found dead
FA13 -668	2002-09-02	2002	F	2007-07-01	2018-03-06	N	1763	found dead
FKA2 -175	2002-11-03	2002	M		2018-03-06	Y	5602
FK4 -120	2002-11-04	2002	M	2004-07-21	2018-03-06	Y	625	fighting or accidental death
FA13 -478	2003-01-17	2003	M	2004-09-07	2018-03-06	N	599	found dead
FA13 -678	2003-01-17	2003	M	2014-02-18	2018-03-06	Y	4050	KFR
FA7 -142	2003-02-04	2003	M	2003-09-11	2018-03-06	N	219	found dead
FKA2 -153	2003-02-24	2003	F	2004-11-19	2018-03-06	Y	634	KFR
FK4 02.1	2003-09-16	2003	M	2004-07-21	2018-03-06	Y	309	fighting or accidental death
FK4 02.2	2003-09-16	2003	F	2004-07-21	2018-03-06	Y	309	fighting or accidental death
FK4 02.3	2003-09-16	2003	F	2004-07-21	2018-03-06	Y	309	fighting or accidental death
FK4 02.4	2003-09-16	2003	M	2004-07-21	2018-03-06	Y	309	fighting or accidental death
FA24 K	2003-11-23	2003	M		2018-03-06	Y	5217
FA15 -848	2003-11-26	2003	M	2008-09-08	2018-03-06	N	1748	found dead
FKA1 -010	2003-12-19	2003	M		2018-03-06	Y	5191
FA12 -087	2004-01-28	2004	F		2018-03-06	Y	5151
FA12 -287	2004-01-28	2004	F		2018-03-06	Y	5151
FA12 -854	2004-01-28	2004	M	2007-04-18	2018-03-06	Y	1176	fighting or accidental death
CA17 02.3	2004-03-08	2004	F	2005-04-27	2018-03-06	Y	415	fighting or accidental death
FA15 -766	2004-03-15	2004	M	2010-08-20	2018-03-06	Y	2349	fighting or accidental death	birth date documented as "March 2004"
FA15 -924	2004-03-15	2004	F	2007-07-08	2018-03-06	Y	1210	fighting or accidental death	birth date documented as "March 2004"
FKA12 K	2004-04-06	2004	F	2016-01-06	2018-03-06	N	4292	found dead
FKA1 -227	2004-07-20	2004	F		2018-03-06	Y	4977
FA12 -013	2004-09-09	2004	F	2009-01-16	2018-03-06	N	1590	found dead
FA12 -647	2004-09-09	2004	F	2011-12-07	2018-03-06	N	2645	found dead
FK4 -095	2004-09-09	2004	F	2012-02-14	2018-03-06	N	2714	found dead
FKA10 Q	2004-09-09	2004	F	2014-09-17	2018-03-06	N	3660	found dead
FKA12 Q	2004-09-09	2004	F	2016-04-24	2018-03-06	N	4245	found dead
FA13 -764	2004-09-12	2004	F	2014-02-18	2018-03-06	Y	3446	KFR
FA25 Q	2004-09-13	2004	F		2018-03-06	Y	4922
FA26 -995	2004-09-13	2004	F	2008-09-01	2018-03-06	N	1449	found dead
FKA8 -946	2004-09-13	2004	M	2008-07-24	2018-03-06	N	1410	found dead
FKA2 -637	2004-12-06	2004	F		2018-03-06	Y	4838
FKA8 -663	2005-01-03	2005	M		2018-03-06	Y	4810
FKA8 -862	2005-01-03	2005	M		2018-03-06	Y	4810
FA12 -640	2005-02-18	2005	F	2011-04-13	2018-03-06	N	2245	found dead
FA12 -884	2005-02-18	2005	M	2009-07-09	2018-03-06	N	1602	found dead
FKA8 -051	2005-08-01	2005	M	2007-09-03	2018-03-06	N	763	found dead
FKA8 -313	2005-08-01	2005	M	2014-03-08	2018-03-06	N	3141	found dead
FKA13 K	2005-09-07	2005	M	2013-12-02	2018-03-06	N	3008	found dead
FA13 09.1	2005-09-15	2005		2007-07-01	2018-03-06	N	654	found dead
FKA12 K	2006-01-06	2006	M	2017-06-14	2018-03-06	N	4177	found dead
FA51 K	2006-01-30	2006	M	2013-10-25	2018-03-06	N	2825	found dead
FA23 -094	2006-02-04	2006	F	2011-04-26	2018-03-06	N	1907	found dead
FA23 -490	2006-02-04	2006	M		2018-03-06	Y	4413
FA23 N1-O(1)· S(1)	2006-02-04	2006	M	2011-06-20	2018-03-06	N	1962	found dead
FK6 01.1	2006-02-04	2006	M	2007-10-30	2018-03-06	N	633	found dead
FA24 -198	2006-02-20	2006	F	2011-12-02	2018-03-06	N	2111	found dead
FA15 -428	2006-03-20	2006	F	2015-08-31	2018-03-06	Y	3451	fighting or accidental death
FKA8 -117	2006-04-04	2006	M		2018-03-06	Y	4354
FKA8 -482	2006-04-04	2006	M	2015-05-12	2018-03-06	N	3325	found dead
FKA8 -893	2006-04-04	2006	M	2017-10-06	2018-03-06	N	4203	found dead
FA26 -767	2006-05-11	2006	M	2010-08-19	2018-03-06	N	1561	found dead
FA26 -885	2006-05-11	2006	M		2018-03-06	Y	4317
FA15 -364	2006-07-03	2006	M	2009-04-23	2018-03-06	Y	1025	fighting or accidental death
FKA14 K	2006-07-03	2006	M	2016-01-30	2018-03-06	Y	3498	KFR
FA12 -782	2006-07-05	2006	F	2010-12-02	2018-03-06	N	1611	found dead
FA58 Q	2006-07-08	2006	F		2018-03-06	Y	4259		wild caught estimated age 1yr
FA23 -650	2006-07-10	2006	M	2017-10-26	2018-03-06	N	4126	found dead
FK6 02.2	2006-07-26	2006	F	2007-09-10	2018-03-06	N	411	found dead	infection?
FK6 02.3	2006-07-26	2006	F	2007-09-10	2018-03-06	N	411	found dead	infection?
FKA6 02.1	2006-07-26	2006	M	2007-09-10	2018-03-06	N	411	found dead	infection?
FKA11 Q	2006-08-01	2006	F		2018-03-06	Y	4235
FA26 -619	2006-08-24	2006	F	2008-01-19	2018-03-06	Y	513	KFR
FA26 -676	2006-08-24	2006	F	2008-07-18	2018-03-06	Y	694	fighting or accidental death
FA26 -838	2006-08-24	2006	M		2018-03-06	Y	4212
FA26 -867	2006-08-24	2006	M	2015-04-29	2018-03-06	Y	3170	KFR
FA25 -781	2006-09-06	2006	M	2011-05-18	2018-03-06	Y	1715	fighting or accidental death
FA25 -804	2006-09-06	2006	M	2010-09-21	2018-03-06	Y	1476	fighting or accidental death	isolation due to aggression
FA25 -902	2006-09-06	2006	F	2010-11-23	2018-03-06	N	1539	found dead
FA28 K	2006-09-06	2006	M	2017-07-07	2018-03-06	N	3957	found dead
FA37 Q	2006-09-06	2006	F		2018-03-06	Y	4199
FA28 Q	2006-09-12	2006	F	2016-12-06	2018-03-06	N	3738	found dead
FA13 12.1	2006-09-19	2006	F	2012-04-18	2018-03-06	N	2038	found dead
FK8 -789	2006-09-19	2006	F	2014-02-18	2018-03-06	Y	2709	KFR
FK8 Q	2006-09-19	2006	F	2014-03-28	2018-03-06	N	2747	found dead
FA15 -739	2006-10-18	2006	F	2011-03-07	2018-03-06	N	1601	found dead
FK6 03.3	2006-12-04	2006	F	2014-03-04	2018-03-06	N	2647	found dead
FK6 03.4	2006-12-04	2006	F	2007-09-10	2018-03-06	N	280	found dead	infection?
FK6 -932	2006-12-04	2006	M	2011-04-28	2018-03-06	N	1606	found dead
FK6 Q	2006-12-04	2006	F	2014-03-04	2018-03-06	N	2647	found dead
FK8 K	2006-12-04	2006	M	2015-02-09	2018-03-06	N	2989	found dead
FA26 -523	2007-01-29	2007	F		2018-03-06	Y	4054
FA15 -721	2007-02-04	2007	F	2009-06-10	2018-03-06	N	857	found dead
FA12 -753	2007-05-10	2007	M		2018-03-06	Y	3953
FA25 -283	2007-05-24	2007	M	2018-01-24	2018-03-06	N	3898	found dead
FA15 -536	2007-05-28	2007	M	2013-01-25	2018-03-06	N	2069	found dead
FKA11 K	2007-06-20	2007	M		2018-03-06	Y	3912
FA12 -348	2007-08-07	2007	F	2013-06-14	2018-03-06	N	2138	found dead
FKA14 Q	2007-09-28	2007	F	2017-12-05	2018-03-06	N	3721	found dead
FA15 -159	2007-10-18	2007	F		2018-03-06	Y	3792
FA15 -467	2007-10-18	2007	F	2012-06-14	2018-03-06	N	1701	found dead
FA15 -901	2007-10-18	2007	M		2018-03-06	Y	3792
FA37 K	2007-10-18	2007	M	2017-02-13	2018-03-06	N	3406	found dead
FA26 -962	2007-12-13	2007	F	2012-08-18	2018-03-06	N	1710	found dead
FA12 -097	2008-05-16	2008	M	2015-02-16	2018-03-06	N	2467	found dead
FA23 -619	2008-06-20	2008	M	2011-06-29	2018-03-06	N	1104	found dead
FKA9 -026	2009-06-17	2009	F	2017-07-02	2018-03-06	N	2937	found dead
FKA9 -773	2009-06-17	2009	F	2011-03-24	2018-03-06	Y	645	fighting or accidental death
FA59 K	2009-07-01	2009	M		2018-03-06	Y	3170		wild caught estimated age 1yr
FAMi1 Q	2009-07-01	2009	F		2018-03-06	Y	3170		F. anselli; wild caught estimated age 1yr
FA47 -500	2009-07-15	2009	F	2017-01-30	2018-03-06	N	2756	found dead	wild caught estimated age 1yr
FA47 -533	2009-07-15	2009	M		2018-03-06	Y	3156		wild caught estimated age 1yr
FA23 -001	2009-07-27	2009	F	2012-08-16	2018-03-06	N	1116	found dead
FA23 -759	2010-01-08	2010	M		2018-03-06	Y	2979
FA26 -139	2010-04-16	2010	M	2015-04-29	2018-03-06	Y	1839	KFR
FA23 -786	2010-05-01	2010	F	2014-07-17	2018-03-06	N	1538	found dead	isolation due to aggression
FKA9 -099	2010-05-25	2010	M		2018-03-06	Y	2842
FA60 -200	2010-07-05	2010	M		2018-03-06	Y	2801
FA37 -629	2010-07-26	2010	F	2014-06-30	2018-03-06	N	1435	found dead
FA25 -050	2011-02-10	2011	F	2014-07-31	2018-03-06	N	1267	found dead
FA25 -981	2011-02-10	2011	F	2013-07-08	2018-03-06	N	879	found dead
FA42 -496	2011-06-20	2011	F	2014-04-04	2018-03-06	N	1019	found dead
FA65 -074	2011-08-01	2011	F		2018-03-06	Y	2409
FA24 -426	2011-09-21	2011		2013-10-15	2018-03-06	N	755	found dead
FA42 -667	2012-01-07	2012	F	2015-07-28	2018-03-06	Y	1298	fighting or accidental death
FA42 -899	2012-01-07	2012	F	2015-04-29	2018-03-06	Y	1208	KFR
FKA10 -602	2012-01-09	2012	F	2017-07-27	2018-03-06	N	2026	found dead
FA24 -346	2012-01-16	2012		2014-04-25	2018-03-06	Y	830	exported
FA45 -543	2012-06-18	2012	M	2014-04-25	2018-03-06	Y	676	exported
FA62 -022	2012-07-09	2012	M		2018-03-06	Y	2066
FA60 -196	2012-08-15	2012	F	2017-12-13	2018-03-06	N	1946	found dead
FA44 -228	2012-08-21	2012		2014-12-12	2018-03-06	Y	843	KFR
FA44 -558	2012-08-21	2012		2014-12-09	2018-03-06	Y	840	KFR
FA26 16.1	2012-09-15	2012	F	2016-03-08	2018-03-06	N	1270	found dead	birth date documented as "September 2012"
FA26 16.2	2012-09-15	2012	F	2015-04-20	2018-03-06	N	947	found dead	birth date documented as "September 2012"
FA26 -16.3	2012-09-15	2012	F	2015-07-16	2018-03-06	Y	1034	KFR	birth date documented as "September 2012"
FA41 -122	2012-10-18	2012	M		2018-03-06	Y	1965
FA23 -494	2012-12-14	2012	M	2016-03-03	2018-03-06	Y	1175	KFR
FA23 -679	2012-12-14	2012	F	2015-09-04	2018-03-06	N	994	found dead
FA62 -334	2012-12-18	2012	F		2018-03-06	Y	1904
FA54 -780	2013-03-15	2013	M		2018-03-06	Y	1817
FA45 -643	2013-03-18	2013	M	2016-04-14	2018-03-06	N	1123	found dead
FA61 -496	2013-03-18	2013	F		2018-03-06	Y	1814
FA51 -486	2013-06-28	2013	M	2015-06-25	2018-03-06	Y	727	fighting or accidental death
FA51 -836	2013-06-28	2013	F	2017-09-13	2018-03-06	Y	1538	fighting or accidental death
FKA13 -610	2013-07-29	2013	M		2018-03-06	Y	1681
FA57 -767	2013-09-13	2013	F		2018-03-06	Y	1635
FA45 -175	2013-10-01	2013	M		2018-03-06	Y	1617
FA42 -436	2014-01-21	2014	M	2016-10-17	2018-03-06	N	1000	found dead
FA42 -686	2014-01-21	2014	F	2016-09-28	2018-03-06	N	981	found dead
FKA13 -283	2014-02-01	2014	F		2018-03-06	Y	1494
FKA11 -559	2014-02-17	2014	M		2018-03-06	Y	1478
FA23 -931	2014-04-11	2014	M	2016-01-29	2018-03-06	Y	658	KFR
FA23 -934	2014-04-11	2014	F		2018-03-06	Y	1425
FA25 -702	2014-04-11	2014	F	2017-12-08	2018-03-06	N	1337	found dead
FA59 -934	2014-04-11	2014	M		2018-03-06	Y	1425
FA46 -008	2014-04-15	2014	M		2018-03-06	Y	1421
FA46 -726	2014-04-15	2014	M		2018-03-06	Y	1421
FA28 -295	2014-05-19	2014	F		2018-03-06	Y	1387
FA24b -792	2014-05-21	2014	M		2018-03-06	Y	1385
FA26 -225	2014-05-21	2014	F	2015-09-29	2018-03-06	Y	496	fighting or accidental death
FA54 -456	2014-05-21	2014	F		2018-03-06	Y	1385
FA37 -328	2014-05-28	2014	M		2018-03-06	Y	1378
FA37 -654	2014-05-28	2014	F		2018-03-06	Y	1378
FA61 -0861	2014-06-18	2014	M		2018-03-06	Y	1357
FA28 -413	2014-09-29	2014	F		2018-03-06	Y	1254
FA28 -546	2014-09-29	2014	M		2018-03-06	Y	1254
FA57 -277	2014-09-29	2014	M		2018-03-06	Y	1254
FA42 07.1	2014-10-07	2014		2015-12-31	2018-03-06	N	450	found dead	death date documented as "found dead January 2016"
FKA14 01.1	2015-01-12	2015	F		2018-03-06	Y	1149
FA25 -813	2015-05-05	2015	M		2018-03-06	Y	1036
FA24 -170	2015-05-12	2015	M		2018-03-06	Y	1029
FA42 -862	2015-05-12	2015	F		2018-03-06	Y	1029
FKA14 02.1	2015-06-23	2015	M		2018-03-06	Y	987
FKA14 02.2	2015-06-23	2015	M		2018-03-06	Y	987
FKA14 02.3	2015-06-23	2015	F		2018-03-06	Y	987
FA28 -077	2015-07-24	2015	F		2018-03-06	Y	956
FA28 -440	2015-07-24	2015	M	2017-03-26	2018-03-06	N	611	found dead
FA37 -003	2015-08-25	2015	F		2018-03-06	Y	924
FA41 -596	2015-08-25	2015	M		2018-03-06	Y	924
FA41 -872	2015-08-25	2015	F		2018-03-06	Y	924
FA26 -168	2015-09-11	2015	M	2017-04-10	2018-03-06	N	577	found dead
FA26 18.1	2015-09-11	2015	M		2018-03-06	Y	907
FA26 18.2	2015-09-11	2015	M		2018-03-06	Y	907
FA26 18.4	2015-09-11	2015	M		2018-03-06	Y	907
FKA11 -179	2015-10-21	2015	M		2018-03-06	Y	867
FA28 -776	2015-11-13	2015	F		2018-03-06	Y	844
FA28 -777	2015-11-13	2015	M	2017-11-21	2018-03-06	N	739	found dead	problems with jars
FA45 -085	2015-12-04	2015	M		2018-03-06	Y	823
FA52 -785	2015-12-22	2015	F		2018-03-06	Y	805
FA45 -800	2016-04-05	2016	F		2018-03-06	Y	700
FA24 -24.1	2016-04-19	2016	F		2018-03-06	Y	686
FA24 -24.2	2016-04-19	2016	F		2018-03-06	Y	686
FA24 -24.3	2016-04-19	2016	M		2018-03-06	Y	686
FKA10 -801	2016-05-23	2016	M		2018-03-06	Y	652
FA28 11.1	2016-08-17	2016	M		2018-03-06	Y	566
FA57 01.1	2016-10-20	2016	F		2018-03-06	Y	502
FA23 18.1	2016-11-16	2016		2017-12-06	2018-03-06	N	385	found dead
FA23 18.2	2016-11-16	2016		2017-12-06	2018-03-06	N	385	found dead
FA26 20.1	2016-12-30	2016	M	2017-10-17	2018-03-06	N	291	found dead
FA26 20.2	2016-12-30	2016	F		2018-03-06	Y	431
FA26 20.3	2016-12-30	2016	M	2017-11-13	2018-03-06	N	318	found dead
FA62 -718	2017-01-01	2017	M		2018-03-06	Y	429
FA56 -717	2017-01-13	2017	M		2018-03-06	Y	417
FA59 -735	2017-02-14	2017	F		2018-03-06	Y	385
FA61 -735	2017-03-14	2017	F		2018-03-06	Y	357
FA52 -753	2017-03-16	2017	M		2018-03-06	Y	355
FA54 02.2	2017-03-27	2017	M		2018-03-06	Y	344
FA54 02.3	2017-03-27	2017	M		2018-03-06	Y	344
FA59 -730	2017-05-30	2017	F		2018-03-06	Y	280
FA59 -759	2017-05-30	2017	M		2018-03-06	Y	280
FA52 05.2	2017-07-02	2017	F		2018-03-06	Y	247
FA52 05.3	2017-07-02	2017			2018-03-06	Y	247
FA52 -756	2017-07-02	2017	M		2018-03-06	Y	247
